# Supplementary material for: Correlation analysis between positivity rate of immunoglobulin G antibodies against pertussis toxin among community-based populations and reported pertussis incidence in Shandong, China: a seven-year seroepidemiological study
Source: BMC Infect Dis. 2025 Oct 24;25:1404. doi: 10.1186/s12879-025-11802-9 (PMC12551178; doi:10.1186/s12879-025-11802-9)
Supplement: Supplementary file 1 — Supplementary Material 1. [file 12879_2025_11802_MOESM1_ESM.zip]

Archive with 2 entries (2 files):
- Questionnaire.docx
- Questionnaire.pdf
